# Supplementary material for: Genotyping Strategies Using ddRAD Sequencing in Farmed Arctic Charr (Salvelinus alpinus)
Source: Animals (Basel). 2021 Mar 21;11(3):899. doi: 10.3390/ani11030899 (PMC8004150; doi:10.3390/ani11030899)
Supplement: Supplementary file 1 [file animals-11-00899-s001.zip]

Archive with 7 entries (6 files):
- Figure S1.tiff
- __MACOSX/
- __MACOSX/._Figure S1.tiff
- File S1.txt
- __MACOSX/._File S1.txt
- File S2.txt
- __MACOSX/._File S2.txt
