# Supplementary material for: Genotyping Strategies Using ddRAD Sequencing in Farmed Arctic Charr (Salvelinus alpinus)
Source: Animals (Basel). 2021 Mar 21;11(3):899. doi: 10.3390/ani11030899 (PMC8004150; doi:10.3390/ani11030899)
Supplement: Supplementary file 1 [file animals-11-00899-s001.zip › File S1.txt]

P1 Barcode	P2 Barcode	Id
TCAGA	TAGCA	AC_2018_243
TGCAACA	AGCTGTC	AC_2018_244
GATCG	AGTCA	AC_2018_245
CGTATCA	TACGTGT	AC_2018_246
CATGA	GCATA	AC_2018_247
CACAGAC	GAGATGT	AC_2018_248
ATCGA	CGATC	AC_2018_249
ACTGCAC	CATCTGT	AC_2018_250
TCGAG	CTGGT	AC_2018_251
TCTCTCA	GTCAAGT	AC_2018_252
GTCAC	GAAGC	AC_2018_253
GTACACA	ATACGGT	AC_2018_254
GCATT	TAGCA	AC_2018_255
CTCTTCA	AGCTGTC	AC_2018_256
CGATA	AGTCA	AC_2018_257
CTAGGAC	TACGTGT	AC_2018_258
ACGTA	GCATA	AC_2018_259
CAGTCAC	GAGATGT	AC_2018_260
AGAGT	CGATC	AC_2018_261
GCTAACA	CATCTGT	AC_2018_262
ATGCT	CTGGT	AC_2018_263
ACACGAG	GTCAAGT	AC_2018_264
GACTA	GAAGC	AC_2018_265
AGGACAC	ATACGGT	AC_2018_266
TCAGA	AGCTGTC	AC_2018_267
TGCAACA	AGTCA	AC_2018_268
GATCG	TACGTGT	AC_2018_269
CGTATCA	GCATA	AC_2018_270
CATGA	GAGATGT	AC_2018_271
CACAGAC	CGATC	AC_2018_272
ATCGA	CATCTGT	AC_2018_333
ACTGCAC	CTGGT	AC_2018_334
TCGAG	GTCAAGT	AC_2018_335
TCTCTCA	GAAGC	AC_2018_336
GTCAC	ATACGGT	AC_2018_337
GTACACA	TAGCA	AC_2018_338
GCATT	AGCTGTC	AC_2018_339
CTCTTCA	AGTCA	AC_2018_340
CGATA	TACGTGT	AC_2018_341
CTAGGAC	GCATA	AC_2018_342
ACGTA	GAGATGT	AC_2018_343
CAGTCAC	CGATC	AC_2018_344
AGAGT	CATCTGT	AC_2018_345
GCTAACA	CTGGT	AC_2018_346
ATGCT	GTCAAGT	AC_2018_347
ACACGAG	GAAGC	AC_2018_348
GACTA	ATACGGT	AC_2018_349
AGGACAC	TAGCA	AC_2018_350
TCAGA	AGTCA	AC_2018_351
TGCAACA	TACGTGT	AC_2018_352
GATCG	GCATA	AC_2018_353
CGTATCA	GAGATGT	AC_2018_354
CATGA	CGATC	AC_2018_355
CACAGAC	CATCTGT	AC_2018_356
ATCGA	CTGGT	AC_2018_357
ACTGCAC	GTCAAGT	AC_2018_358
TCGAG	GAAGC	AC_2018_359
TCTCTCA	ATACGGT	AC_2018_360
GTCAC	TAGCA	AC_2018_361
GTACACA	AGCTGTC	AC_2018_423
GCATT	AGTCA	AC_2018_424
CTCTTCA	TACGTGT	AC_2018_425
CGATA	GCATA	AC_2018_426
CTAGGAC	GAGATGT	AC_2018_427
ACGTA	CGATC	AC_2018_428
CAGTCAC	CATCTGT	AC_2018_429
AGAGT	CTGGT	AC_2018_430
GCTAACA	GTCAAGT	AC_2018_431
ATGCT	GAAGC	AC_2018_432
ACACGAG	ATACGGT	AC_2018_433
GACTA	TAGCA	AC_2018_434
AGGACAC	AGCTGTC	AC_2018_435
TCAGA	TACGTGT	AC_2018_436
TGCAACA	GCATA	AC_2018_437
GATCG	GAGATGT	AC_2018_438
CGTATCA	CGATC	AC_2018_439
CATGA	CATCTGT	AC_2018_440
CACAGAC	CTGGT	AC_2018_441
ATCGA	GTCAAGT	AC_2018_442
ACTGCAC	GAAGC	AC_2018_443
TCGAG	ATACGGT	AC_2018_444
TCTCTCA	TAGCA	AC_2018_445
GTCAC	AGCTGTC	AC_2018_446
GTACACA	AGTCA	AC_2018_447
GCATT	TACGTGT	AC_2018_448
CTCTTCA	GCATA	AC_2018_449
CGATA	GAGATGT	AC_2018_450
CTAGGAC	CGATC	AC_2018_451
ACGTA	CATCTGT	AC_2018_452
CAGTCAC	CTGGT	AC_2018_513
AGAGT	GTCAAGT	AC_2018_514
GCTAACA	GAAGC	AC_2018_515
ATGCT	ATACGGT	AC_2018_516
ACACGAG	TAGCA	AC_2018_517
TCAGA	GCATA	AC_2018_518
TGCAACA	GAGATGT	AC_2018_519
GATCG	CGATC	AC_2018_520
CGTATCA	CATCTGT	AC_2018_521
CATGA	CTGGT	AC_2018_522
CACAGAC	GTCAAGT	AC_2018_523
ATCGA	GAAGC	AC_2018_524
ACTGCAC	ATACGGT	AC_2018_525
TCGAG	TAGCA	AC_2018_526
TCTCTCA	AGCTGTC	AC_2018_527
GTCAC	AGTCA	AC_2018_528
GTACACA	TACGTGT	AC_2018_529
GCATT	GCATA	AC_2018_530
CTCTTCA	GAGATGT	AC_2018_531
CGATA	CGATC	AC_2018_532
CTAGGAC	CATCTGT	AC_2018_533
ACGTA	CTGGT	AC_2018_534
CAGTCAC	GTCAAGT	AC_2018_535
AGAGT	GAAGC	AC_2018_536
GCTAACA	ATACGGT	AC_2018_537
ATGCT	TAGCA	AC_2018_538
ACACGAG	AGCTGTC	AC_2018_539
GACTA	AGTCA	AC_2018_540
AGGACAC	TACGTGT	AC_2018_541
TCAGA	GAGATGT	AC_2018_542
TGCAACA	CGATC	AC_2018_603
GATCG	CATCTGT	AC_2018_604
CGTATCA	CTGGT	AC_2018_605
CATGA	GTCAAGT	AC_2018_606
CACAGAC	GAAGC	AC_2018_607
ATCGA	ATACGGT	AC_2018_608
ACTGCAC	TAGCA	AC_2018_609
TCGAG	AGCTGTC	AC_2018_610
TCTCTCA	AGTCA	AC_2018_611
GTCAC	TACGTGT	AC_2018_612
GTACACA	GCATA	AC_2018_613
GCATT	GAGATGT	AC_2018_614
CTCTTCA	CGATC	AC_2018_615
CGATA	CATCTGT	AC_2018_616
CTAGGAC	CTGGT	AC_2018_617
ACGTA	GTCAAGT	AC_2018_618
CAGTCAC	GAAGC	AC_2018_619
AGAGT	ATACGGT	AC_2018_620
GCTAACA	TAGCA	AC_2018_621
ATGCT	AGCTGTC	AC_2018_622
ACACGAG	AGTCA	AC_2018_623
GACTA	TACGTGT	AC_2018_624
AGGACAC	GCATA	AC_2018_625
TCAGA	CGATC	AC_2018_626
TGCAACA	CATCTGT	AC_2018_627
GATCG	CTGGT	AC_2018_628
CGTATCA	GTCAAGT	AC_2018_629
CATGA	GAAGC	AC_2018_630
CACAGAC	ATACGGT	AC_2018_631
ATCGA	TAGCA	AC_2018_632
ACTGCAC	AGCTGTC	AC_2018_669
TCGAG	AGTCA	AC_2018_670
TCTCTCA	TACGTGT	AC_2018_671
GTCAC	GCATA	AC_2018_672
GTACACA	GAGATGT	AC_2018_673
GCATT	CGATC	AC_2018_674
CTCTTCA	CATCTGT	AC_2018_675
CGATA	CTGGT	AC_2018_676
CTAGGAC	GTCAAGT	AC_2018_677
ACGTA	GAAGC	AC_2018_678
CAGTCAC	ATACGGT	AC_2018_679
AGAGT	TAGCA	AC_2018_680
GCTAACA	AGCTGTC	AC_2018_681
ATGCT	AGTCA	AC_2018_682
ACACGAG	TACGTGT	AC_2018_683
GACTA	GCATA	AC_2018_684
AGGACAC	GAGATGT	AC_2018_685
TCAGA	CATCTGT	AC_2018_686
TGCAACA	CTGGT	AC_2018_687
GATCG	GTCAAGT	AC_2018_688
CGTATCA	GAAGC	AC_2018_689
CATGA	ATACGGT	AC_2018_690
CACAGAC	TAGCA	AC_2018_691
ATCGA	AGCTGTC	AC_2018_692
ACTGCAC	AGTCA	AC_2018_693
TCGAG	TACGTGT	AC_2018_694
TCTCTCA	GCATA	AC_2018_695
GTCAC	GAGATGT	AC_2018_696
GTACACA	CGATC	AC_2018_697
GCATT	CATCTGT	AC_2018_698
CTCTTCA	CTGGT	AC_2018_758
CGATA	GTCAAGT	AC_2018_759
CTAGGAC	GAAGC	AC_2018_760
ACGTA	ATACGGT	AC_2018_761
CAGTCAC	TAGCA	AC_2018_762
AGAGT	AGCTGTC	AC_2018_763
GCTAACA	AGTCA	AC_2018_764
ATGCT	TACGTGT	AC_2018_765
ACACGAG	GCATA	AC_2018_766
TCAGA	CTGGT	AC_2018_219
TGCAACA	GTCAAGT	AC_2018_220
GATCG	GAAGC	AC_2018_221
CGTATCA	ATACGGT	AC_2018_222
CATGA	TAGCA	AC_2018_223
CACAGAC	AGCTGTC	AC_2018_224
ATCGA	AGTCA	AC_2018_225
ACTGCAC	TACGTGT	AC_2018_226
TCGAG	GCATA	AC_2018_207
TCTCTCA	GAGATGT	AC_2018_208
GTCAC	CGATC	AC_2018_209
GTACACA	CATCTGT	AC_2018_210
GCATT	CTGGT	AC_2018_211
CTCTTCA	GTCAAGT	AC_2018_212
CGATA	GAAGC	AC_2018_213
CTAGGAC	ATACGGT	AC_2018_214
ACGTA	TAGCA	AC_2018_215
CAGTCAC	AGCTGTC	AC_2018_216
AGAGT	AGTCA	AC_2018_217
GCTAACA	TACGTGT	AC_2018_218
ATGCT	GCATA	AC_2018_227
ACACGAG	GAGATGT	AC_2018_228
GACTA	CGATC	AC_2018_229
AGGACAC	CATCTGT	AC_2018_230
TCAGA	GTCAAGT	AC_2018_1029
TGCAACA	GAAGC	AC_2018_1030
GATCG	ATACGGT	AC_2018_1031
CGTATCA	TAGCA	AC_2018_1032
CATGA	AGCTGTC	AC_2018_1033
CACAGAC	AGTCA	AC_2018_1034
ATCGA	TACGTGT	AC_2018_1035
ACTGCAC	GCATA	AC_2018_1036
TCGAG	GAGATGT	AC_2018_1037
TCTCTCA	CGATC	AC_2018_1038
GTCAC	CATCTGT	AC_2018_1039
GTACACA	CTGGT	AC_2018_1040
GCATT	GTCAAGT	AC_2018_1041
CTCTTCA	GAAGC	AC_2018_1042
CGATA	ATACGGT	AC_2018_1043
CTAGGAC	TAGCA	AC_2018_1044
ACGTA	AGCTGTC	AC_2018_1045
CAGTCAC	AGTCA	AC_2018_1046
AGAGT	TACGTGT	AC_2018_1047
GCTAACA	GCATA	AC_2018_1048
ATGCT	GAGATGT	AC_2018_1049
ACACGAG	CGATC	AC_2018_1050
GACTA	CATCTGT	AC_2018_1051
AGGACAC	CTGGT	AC_2018_1052
TCAGA	GAAGC	AC_2018_1053
TGCAACA	ATACGGT	AC_2018_1054
GATCG	TAGCA	AC_2018_1055
CGTATCA	AGCTGTC	AC_2018_1056
CATGA	AGTCA	AC_2018_1057
CACAGAC	TACGTGT	AC_2018_1119
ATCGA	GCATA	AC_2018_1120
ACTGCAC	GAGATGT	AC_2018_1121
TCGAG	CGATC	AC_2018_1122
TCTCTCA	CATCTGT	AC_2018_1124
GTCAC	CTGGT	AC_2018_1125
GTACACA	GTCAAGT	AC_2018_1126
GCATT	GAAGC	AC_2018_1128
CTCTTCA	ATACGGT	AC_2018_1130
CGATA	TAGCA	AC_2018_1131
CTAGGAC	AGCTGTC	AC_2018_1132
ACGTA	AGTCA	AC_2018_1133
CAGTCAC	TACGTGT	AC_2018_1134
AGAGT	GCATA	AC_2018_1135
GCTAACA	GAGATGT	AC_2018_1136
ATGCT	CGATC	AC_2018_1137
ACACGAG	CATCTGT	AC_2018_1139
GACTA	CTGGT	AC_2018_1140
AGGACAC	GTCAAGT	AC_2018_1141
TCAGA	ATACGGT	AC_2018_1142
TGCAACA	TAGCA	AC_2018_1143
GATCG	AGCTGTC	AC_2018_1144
CGTATCA	AGTCA	AC_2018_1145
CATGA	TACGTGT	AC_2018_1146
CACAGAC	GCATA	AC_2018_1147
ATCGA	GAGATGT	AC_2018_1209
ACTGCAC	CGATC	AC_2018_1210
TCGAG	CATCTGT	AC_2018_1211
TCTCTCA	CTGGT	AC_2018_1212
GTCAC	GTCAAGT	AC_2018_1213
GTACACA	GAAGC	AC_2018_1214
GCATT	ATACGGT	AC_2018_1216
CTCTTCA	TAGCA	AC_2018_1217
CGATA	AGCTGTC	AC_2018_1218
CTAGGAC	AGTCA	AC_2018_1219
ACGTA	TACGTGT	AC_2018_1220
