# Supplementary material for: Genotyping Strategies Using ddRAD Sequencing in Farmed Arctic Charr (Salvelinus alpinus)
Source: Animals (Basel). 2021 Mar 21;11(3):899. doi: 10.3390/ani11030899 (PMC8004150; doi:10.3390/ani11030899)
Supplement: Supplementary file 1 [file animals-11-00899-s001.zip › File S2.txt]

P1 Barcode	P2 Barcode	Id
TCAGA	TAGCA	AC_2018_243
TGCAACA	TAGCA	AC_2018_244
GATCG	TAGCA	AC_2018_245
CGTATCA	TAGCA	AC_2018_246
CATGA	TAGCA	AC_2018_247
CACAGAC	TAGCA	AC_2018_248
ATCGA	TAGCA	AC_2018_249
ACTGCAC	TAGCA	AC_2018_250
TCGAG	TAGCA	AC_2018_251
TCTCTCA	TAGCA	AC_2018_252
GTCAC	TAGCA	AC_2018_253
GTACACA	TAGCA	AC_2018_254
GCATT	TAGCA	AC_2018_255
CTCTTCA	TAGCA	AC_2018_256
CGATA	TAGCA	AC_2018_257
CTAGGAC	TAGCA	AC_2018_258
ACGTA	TAGCA	AC_2018_259
CAGTCAC	TAGCA	AC_2018_260
AGAGT	TAGCA	AC_2018_261
GCTAACA	TAGCA	AC_2018_262
ATGCT	TAGCA	AC_2018_263
ACACGAG	TAGCA	AC_2018_264
GACTA	TAGCA	AC_2018_265
AGGACAC	TAGCA	AC_2018_266
TCAGA	AGCTGTC	AC_2018_267
TGCAACA	AGCTGTC	AC_2018_268
GATCG	AGCTGTC	AC_2018_269
CGTATCA	AGCTGTC	AC_2018_270
CATGA	AGCTGTC	AC_2018_271
CACAGAC	AGCTGTC	AC_2018_272
ATCGA	AGCTGTC	AC_2018_333
ACTGCAC	AGCTGTC	AC_2018_334
TCGAG	AGCTGTC	AC_2018_335
TCTCTCA	AGCTGTC	AC_2018_336
GTCAC	AGCTGTC	AC_2018_337
GTACACA	AGCTGTC	AC_2018_338
GCATT	AGCTGTC	AC_2018_339
CTCTTCA	AGCTGTC	AC_2018_340
CGATA	AGCTGTC	AC_2018_341
CTAGGAC	AGCTGTC	AC_2018_342
ACGTA	AGCTGTC	AC_2018_343
CAGTCAC	AGCTGTC	AC_2018_344
AGAGT	AGCTGTC	AC_2018_345
GCTAACA	AGCTGTC	AC_2018_346
ATGCT	AGCTGTC	AC_2018_347
ACACGAG	AGCTGTC	AC_2018_348
GACTA	AGCTGTC	AC_2018_349
AGGACAC	AGCTGTC	AC_2018_350
TCAGA	AGTCA	AC_2018_351
TGCAACA	AGTCA	AC_2018_352
GATCG	AGTCA	AC_2018_353
CGTATCA	AGTCA	AC_2018_354
CATGA	AGTCA	AC_2018_355
CACAGAC	AGTCA	AC_2018_356
ATCGA	AGTCA	AC_2018_357
ACTGCAC	AGTCA	AC_2018_358
TCGAG	AGTCA	AC_2018_359
TCTCTCA	AGTCA	AC_2018_360
GTCAC	AGTCA	AC_2018_361
GTACACA	AGTCA	AC_2018_423
GCATT	AGTCA	AC_2018_424
CTCTTCA	AGTCA	AC_2018_425
CGATA	AGTCA	AC_2018_426
CTAGGAC	AGTCA	AC_2018_427
ACGTA	AGTCA	AC_2018_428
CAGTCAC	AGTCA	AC_2018_429
AGAGT	AGTCA	AC_2018_430
GCTAACA	AGTCA	AC_2018_431
ATGCT	AGTCA	AC_2018_432
ACACGAG	AGTCA	AC_2018_433
GACTA	AGTCA	AC_2018_434
AGGACAC	AGTCA	AC_2018_435
TCAGA	TACGTGT	AC_2018_436
TGCAACA	TACGTGT	AC_2018_437
GATCG	TACGTGT	AC_2018_438
CGTATCA	TACGTGT	AC_2018_439
CATGA	TACGTGT	AC_2018_440
CACAGAC	TACGTGT	AC_2018_441
ATCGA	TACGTGT	AC_2018_442
ACTGCAC	TACGTGT	AC_2018_443
TCGAG	TACGTGT	AC_2018_444
TCTCTCA	TACGTGT	AC_2018_445
GTCAC	TACGTGT	AC_2018_446
GTACACA	TACGTGT	AC_2018_447
GCATT	TACGTGT	AC_2018_448
CTCTTCA	TACGTGT	AC_2018_449
CGATA	TACGTGT	AC_2018_450
CTAGGAC	TACGTGT	AC_2018_451
ACGTA	TACGTGT	AC_2018_452
CAGTCAC	TACGTGT	AC_2018_513
AGAGT	TACGTGT	AC_2018_514
GCTAACA	TACGTGT	AC_2018_515
ATGCT	TACGTGT	AC_2018_516
ACACGAG	TACGTGT	AC_2018_517
TCAGA	GCATA	AC_2018_518
TGCAACA	GCATA	AC_2018_519
GATCG	GCATA	AC_2018_520
CGTATCA	GCATA	AC_2018_521
CATGA	GCATA	AC_2018_522
CACAGAC	GCATA	AC_2018_523
ATCGA	GCATA	AC_2018_524
ACTGCAC	GCATA	AC_2018_525
TCGAG	GCATA	AC_2018_526
TCTCTCA	GCATA	AC_2018_527
GTCAC	GCATA	AC_2018_528
GTACACA	GCATA	AC_2018_529
GCATT	GCATA	AC_2018_530
CTCTTCA	GCATA	AC_2018_531
CGATA	GCATA	AC_2018_532
CTAGGAC	GCATA	AC_2018_533
ACGTA	GCATA	AC_2018_534
CAGTCAC	GCATA	AC_2018_535
AGAGT	GCATA	AC_2018_536
GCTAACA	GCATA	AC_2018_537
ATGCT	GCATA	AC_2018_538
ACACGAG	GCATA	AC_2018_539
GACTA	GCATA	AC_2018_540
AGGACAC	GCATA	AC_2018_541
TCAGA	GAGATGT	AC_2018_542
TGCAACA	GAGATGT	AC_2018_603
GATCG	GAGATGT	AC_2018_604
CGTATCA	GAGATGT	AC_2018_605
CATGA	GAGATGT	AC_2018_606
CACAGAC	GAGATGT	AC_2018_607
ATCGA	GAGATGT	AC_2018_608
ACTGCAC	GAGATGT	AC_2018_609
TCGAG	GAGATGT	AC_2018_610
TCTCTCA	GAGATGT	AC_2018_611
GTCAC	GAGATGT	AC_2018_612
GTACACA	GAGATGT	AC_2018_613
GCATT	GAGATGT	AC_2018_614
CTCTTCA	GAGATGT	AC_2018_615
CGATA	GAGATGT	AC_2018_616
CTAGGAC	GAGATGT	AC_2018_617
ACGTA	GAGATGT	AC_2018_618
CAGTCAC	GAGATGT	AC_2018_619
AGAGT	GAGATGT	AC_2018_620
GCTAACA	GAGATGT	AC_2018_621
ATGCT	GAGATGT	AC_2018_622
ACACGAG	GAGATGT	AC_2018_623
GACTA	GAGATGT	AC_2018_624
AGGACAC	GAGATGT	AC_2018_625
TCAGA	CGATC	AC_2018_626
TGCAACA	CGATC	AC_2018_627
GATCG	CGATC	AC_2018_628
CGTATCA	CGATC	AC_2018_629
CATGA	CGATC	AC_2018_630
CACAGAC	CGATC	AC_2018_631
ATCGA	CGATC	AC_2018_632
ACTGCAC	CGATC	AC_2018_669
TCGAG	CGATC	AC_2018_670
TCTCTCA	CGATC	AC_2018_671
GTCAC	CGATC	AC_2018_672
GTACACA	CGATC	AC_2018_673
GCATT	CGATC	AC_2018_674
CTCTTCA	CGATC	AC_2018_675
CGATA	CGATC	AC_2018_676
CTAGGAC	CGATC	AC_2018_677
ACGTA	CGATC	AC_2018_678
CAGTCAC	CGATC	AC_2018_679
AGAGT	CGATC	AC_2018_680
GCTAACA	CGATC	AC_2018_681
ATGCT	CGATC	AC_2018_682
ACACGAG	CGATC	AC_2018_683
GACTA	CGATC	AC_2018_684
AGGACAC	CGATC	AC_2018_685
TCAGA	CATCTGT	AC_2018_686
TGCAACA	CATCTGT	AC_2018_687
GATCG	CATCTGT	AC_2018_688
CGTATCA	CATCTGT	AC_2018_689
CATGA	CATCTGT	AC_2018_690
CACAGAC	CATCTGT	AC_2018_691
ATCGA	CATCTGT	AC_2018_692
ACTGCAC	CATCTGT	AC_2018_693
TCGAG	CATCTGT	AC_2018_694
TCTCTCA	CATCTGT	AC_2018_695
GTCAC	CATCTGT	AC_2018_696
GTACACA	CATCTGT	AC_2018_697
GCATT	CATCTGT	AC_2018_698
CTCTTCA	CATCTGT	AC_2018_758
CGATA	CATCTGT	AC_2018_759
CTAGGAC	CATCTGT	AC_2018_760
ACGTA	CATCTGT	AC_2018_761
CAGTCAC	CATCTGT	AC_2018_762
AGAGT	CATCTGT	AC_2018_763
GCTAACA	CATCTGT	AC_2018_764
ATGCT	CATCTGT	AC_2018_765
ACACGAG	CATCTGT	AC_2018_766
